# Supplementary material for: A randomized trial of the efficacy and safety of quilizumab in adults with inadequately controlled allergic asthma
Source: Respir Res. 2016 Mar 18;17:29. doi: 10.1186/s12931-016-0347-2 (PMC4797126; doi:10.1186/s12931-016-0347-2)
Supplement: Additional file 2: Table S1. — FEV1 at Week 12 (all patients and biomarker subgroups). (XLSX 12 kb) [file 12931_2016_347_MOESM2_ESM.xlsx]

## Sheet: Sheet1
Table S1. FEV1 at Week 12 (all patients and biomarker subgroups).
	Placebo	Quilizumab	Quilizumab	Quilizumab
		150 mg Q	450 mg Q	300 mg M
ITT
Number of patients	145	145	145	143
FEV1 at baseline (L)	1.97 (0.586)	1.88 (0.614)	1.94 (0.675)	2.06 (0.651)
Change from baseline to Week 12 (L)	0.11 (0.455)	0.20 (0.557)	0.15 (0.400)	0.13 (0.485)
% Change from baseline to Week 12	6.91% (23.866)	11.25% (30.998)	9.41% (23.500)	7.56% (25.692)
LSM difference (90% CI)*		3.84% (-1.16 to 8.85)	2.17% (-2.83 to 7.17)	1.09% (-3.94 to 6.12)
p-value		0.2064	0.4752	0.721
Baseline periostin ≥ 50 ng/mL
Number of patients	79	84	84	78
FEV1 at baseline (L)	1.98 (0.622)	1.80 (0.560)	1.86 (0.690)	1.90 (0.571)
Change from baseline to Week 12 (L)	0.10 (0.522)	0.18 (0.465)	0.20 (0.364)	0.18 (0.550)
% Change from baseline to Week 12	6.67% (26.537)	10.96% (30.569)	11.05% (22.158)	10.11% (29.920)
LSM difference (90% CI)**		3.51% (-3.60 to 10.62)	3.85% (-3.24 to 10.95)	3.09% (-4.12 to 10.31)
p-value		0.4162	0.3709	0.4803
Baseline periostin < 50 ng/mL
Number of patients	66	61	61	65
FEV1 at baseline (L)	1.97 (0.545)	1.99 (0.671)	2.04 (0.645)	2.25 (0.693)
Change from baseline to Week 12 (L)	0.12 (0.362)	0.24 (0.665)	0.08 (0.438)	0.07 (0.388)
% Change from baseline to Week 12	7.20% (20.411)	11.65% (31.831)	7.15% (25.243)	4.51% (19.238)
LSM difference (90% CI)**		4.61% (-2.49 to 11.70)	0.43% (-6.67 to 7.53)	-0.77% (-7.84 to 6.30)
p-value		0.2847	0.92	0.8572
Baseline eosinophils ≥ 300 cells/µL
Number of patients	53	46	51	50
FEV1 at baseline (L)	1.88 (0.498)	1.84 (0.609)	1.93 (0.678)	2.03 (0.521)
Change from baseline to Week 12 (L)	0.08 (0.389)	0.32 (0.706)	0.17 (0.443)	0.09 (0.536)
% Change from baseline to Week 12	6.72% (22.452)	20.01% (41.520)	10.28% (23.770)	5.86% (27.397)
LSM difference (90% CI)**		12.83% (3.28 to 22.377)	4.20% (-5.10 to 13.50)	0.89% (-8.49 to 10.27)
p-value		0.0276	0.4564	0.8753
Baseline eosinophils < 300 cells/µL
Number of patients	92	98	94	93
FEV1 at baseline (L)	2.03 (0.628)	1.89 (0.605)	1.94 (0.677)	2.07 (0.714)
Change from baseline to Week 12 (L)	0.13 (0.490)	0.15 (0.469)	0.14 (0.377)	0.15 (0.456)
% Change from baseline to Week 12	7.03% (24.763)	7.18% (23.948)	8.93% (23.466)	8.48% (24.832)
LSM difference (90% CI)**		-0.32% (-6.13 to 5.48)	1.60% (-4.26 to 7.45)	1.62% (-4.25 to 7.48)
p-value		0.9268	0.6529	0.65
Baseline FeNO ≥ 20 ppb
Number of patients	79	84	87	86
FEV1 at baseline (L)	1.96 (0.568)	1.88 (0.579)	1.97 (0.743)	2.08 (0.638)
Change from baseline to Week 12 (L)	0.07 (0.405)	0.14 (0.408)	0.11 (0.434)	0.14 (0.545)
% Change from baseline to Week 12	5.47% (22.561)	7.90% (23.696)	7.15% (23.366)	8.34% (28.304)
LSM difference (90% CI)**		1.89% (-4.39 to 8.17)	1.71% (-4.51 to 7.94)	3.70% (-2.55 to 9.96)
p-value		0.6195	0.6499	0.3292
Baseline FeNO < 20 ppb
Number of patients	66	60	58	56
FEV1 at baseline (L)	1.98 (0.611)	1.88 (0.669)	1.89 (0.560)	2.04 (0.673)
Change from baseline to Week 12 (L)	0.16 (0.506)	0.29 (0.711)	0.22 (0.337)	0.11 (0.382)
% Change from baseline to Week 12	8.64% (25.406)	16.36% (38.762)	12.79% (23.492)	6.47% (21.526)
LSM difference (90% CI)**		7.28% (-1.02 to 15.58)	3.75% (-4.62 to 12.13)	-1.95% (-10.40 to 6.49)
p-value		0.149	0.4602	0.7027
Baseline total IgE ≥ 200 IU/mL
Number of patients	83	80	78	68
FEV1 at baseline (L)	1.99 (0.568)	1.87 (0.599)	1.95 (0.755)	2.04 (0.641)
Change from baseline to Week 12 (L)	0.08 (0.413)	0.24 (0.611)	0.14 (0.465)	0.08 (0.482)
% Change from baseline to Week 12	5.22% (21.562)	13.96% (35.415)	9.60% (28.068)	5.43% (25.152)
LSM difference (90% CI)**		7.81% (0.63 to 14.99)	4.08% (-3.14 to 11.29)	0.58% (-6.90 to 8.06)
p-value		0.0739	0.3517	0.8983
Baseline total IgE < 200 IU/mL
Number of patients	62	65	67	75
FEV1 at baseline (L)	1.94 (0.613)	1.90 (0.636)	1.92 (0.573)	2.07 (0.665)
Change from baseline to Week 12 (L)	0.16 (0.506)	0.15 (0.481)	0.17 (0.310)	0.17 (0.486)
% Change from baseline to Week 12	9.18% (26.656)	7.93% (24.361)	9.18% (16.902)	9.50% (26.189)
LSM difference (90% CI)**		-1.42% (-8.40 to 5.55)	-0.11% (-7.03 to 6.82)	0.81% (-5.95 to 7.57)
p-value		0.7368	0.9798	0.8436
Data are mean (SD) unless otherwise stated. Missing values were imputed by last observation carried forward (LOCF).
*Based on analysis of covariance (ANCOVA) model. Difference is least squares mean (LSM) adjusted for periostin status (<50 ng/mL, ≥50 ng/mL), number of prior exacerbations (1, >1), IgE level (<200 IU/mL, ≥200 IU/mL), and baseline FEV1 (L).
**Based on analysis of covariance (ANCOVA) model. Difference is least squares mean (LSM) adjusted for baseline FEV1 (L). CI, confidence interval; ITT, intention-to-treat; M, monthly; Q, quarterly.
