# Supplementary material for: A randomized trial of the efficacy and safety of quilizumab in adults with inadequately controlled allergic asthma
Source: Respir Res. 2016 Mar 18;17:29. doi: 10.1186/s12931-016-0347-2 (PMC4797126; doi:10.1186/s12931-016-0347-2)
Supplement: Additional file 3: Table S2. — FEV1 at Week 36 (all patients and biomarker subgroups). (XLSX 48 kb) [file 12931_2016_347_MOESM3_ESM.xlsx]

## Sheet: Sheet1
Table S2. FEV1 at Week 36 (all patients and biomarker subgroups).
	Placebo	Quilizumab	Quilizumab	Quilizumab
		150 mg Q	450 mg Q	300 mg M
ITT
Number of patients	145	145	145	143
FEV1 at baseline (L)	1.97 (0.586)	1.88 (0.614)	1.94 (0.675)	2.06 (0.651)
Change from baseline to Week 36 (L)	0.14 (0.451)	0.25 (0.582)	0.12 (0.414)	0.13 (0.472)
% Change from baseline to Week 36	7.62% (23.674)	13.50% (30.473)	7.85% (25.549)	7.15% (24.773)
LSM difference (90% CI)*		5.59% (0.56 to 10.63)	0.06% (-4.97 to 5.10)	0.14% (-4.92 to 5.21)
p-value		0.0679	0.9833	0.9631
Baseline periostin ≥ 50 ng/mL
Number of patients	79	84	84	78
FEV1 at baseline (L)	1.98 (0.622)	1.80 (0.560)	1.86 (0.690)	1.90 (0.571)
Change from baseline to Week 36 (L)	0.15 (0.497)	0.23 (0.487)	0.16 (0.380)	0.23 (0.516)
% Change from baseline to Week 36	8.02% (25.497)	13.71% (29.144)	8.80% (22.709)	12.24% (28.363)
LSM difference (90% CI)**		5.37% (-1.53 to 12.27)	0.57% (-6.31 to 7.45)	4.08% (-2.92 to 11.07)
p-value		0.2002	0.8912	0.3373
Baseline periostin < 50 ng/mL
Number of patients	66	61	61	65
FEV1 at baseline (L)	1.97 (0.545)	1.99 (0.671)	2.04 (0.645)	2.25 (0.693)
Change from baseline to Week 36 (L)	0.13 (0.392)	0.28 (0.696)	0.07 (0.455)	0.00 (0.381)
% Change from baseline to Week 36	7.15% (21.474)	13.22% (32.459)	6.54% (29.158)	1.04% (18.007)
LSM difference (90% CI)**		6.18% (-1.33 to 13.69)	-0.27% (-7.79 to 7.25)	-4.78% (-12.26 to 2.71)
p-value		0.1757	0.9526	0.2929
Baseline eosinophils ≥ 300 cells/mL
Number of patients	53	46	51	50
FEV1 at baseline (L)	1.88 (0.498)	1.84 (0.609)	1.93 (0.678)	2.03 (0.521)
Change from baseline to Week 36 (L)	0.19 (0.379)	0.34 (0.760)	0.18 (0.409)	0.12 (0.564)
% Change from baseline to Week 36	9.91% (22.158)	20.86% (41.595)	10.27% (22.126)	7.50% (28.185)
LSM difference (90% CI)**		10.69% (1.03 to 20.35)	0.72% (-8.69 to 10.13)	-1.42% (-10.92 to 8.07)
p-value		0.069	0.8995	0.8046
Baseline eosinophils < 300 cells/mL
Number of patients	92	98	94	93
FEV1 at baseline (L)	2.03 (0.628)	1.89 (0.605)	1.94 (0.677)	2.07 (0.714)
Change from baseline to Week 36 (L)	0.11 (0.487)	0.22 (0.478)	0.09 (0.416)	0.13 (0.419)
% Change from baseline to Week 36	6.30% (24.526)	10.22% (23.163)	6.54% (27.249)	6.95% (22.891)
LSM difference (90% CI)**		3.59% (-2.29 to 9.47)	0.02% (-5.91 to 5.95)	0.76% (-5.18 to 6.70)
p-value		0.3151	0.9948	0.8328
Baseline FeNO ≥ 20 ppb
Number of patients	79	84	87	86
FEV1 at baseline (L)	1.96 (0.568)	1.88 (0.579)	1.97 (0.743)	2.08 (0.638)
Change from baseline to Week 36 (L)	0.10 (0.423)	0.22 (0.427)	0.09 (0.423)	0.17 (0.493)
% Change from baseline to Week 36	6.33% (23.554)	11.96% (24.884)	5.42% (22.820)	8.98% (25.855)
LSM difference (90% CI)**		5.28% (-0.98 to 11.54)	-0.89% (-7.09 to 5.31)	3.18% (-3.05 to 9.41)
p-value		0.1652	0.8121	0.4006
Baseline FeNO < 20 ppb
Number of patients	66	60	58	56
FEV1 at baseline (L)	1.98 (0.611)	1.88 (0.669)	1.89 (0.560)	2.04 (0.673)
Change from baseline to Week 36 (L)	0.18 (0.482)	0.31 (0.751)	0.18 (0.399)	0.06 (0.438)
% Change from baseline to Week 36	9.16% (23.905)	15.92% (37.178)	11.50% (28.994)	3.83% (22.822)
LSM difference (90% CI)**		6.49% (-2.01 to 14.98)	2.10% (-6.47 to 10.66)	-5.20% (-13.84 to 3.44)
p-value		0.2085	0.6866	0.3211
Baseline total IgE ≥ 200 IU/mL
Number of patients	83	80	78	68
FEV1 at baseline (L)	1.99 (0.568)	1.87 (0.599)	1.95 (0.755)	2.04 (0.641)
Change from baseline to Week 36 (L)	0.11 (0.396)	0.32 (0.639)	0.17 (0.465)	0.15 (0.411)
% Change from baseline to Week 36	5.55% (20.836)	17.86% (34.168)	11.41% (30.580)	7.91% (22.379)
LSM difference (90% CI)**		11.65% (4.52 to 18.78)	5.65% (-1.51 to 12.80)	2.63% (-4.79 to 10.06)
p-value		0.0074	0.1942	0.5592
Baseline total IgE < 200 IU/mL
Number of patients	62	65	67	75
FEV1 at baseline (L)	1.94 (0.613)	1.90 (0.636)	1.92 (0.573)	2.07 (0.665)
Change from baseline to Week 36 (L)	0.19 (0.515)	0.17 (0.495)	0.07 (0.342)	0.11 (0.524)
% Change from baseline to Week 36	10.40% (26.941)	8.14% (24.402)	3.71% (17.344)	6.45% (26.891)
LSM difference (90% CI)**		-2.34% (-9.45 to 4.78)	-6.74% (-13.80 to 0.32)	-3.71% (-10.60 to 3.18)
p-value		0.5881	0.1162	0.3753
Data are mean (SD) unless otherwise stated. Missing values were imputed by last observation carried forward (LOCF).
*Based on analysis of covariance (ANCOVA) model. Difference is least squares mean (LSM) adjusted for periostin status (<50 ng/mL, ≥50 ng/mL), number of prior exacerbations (1, >1), IgE level (<200 IU/mL, ≥200 IU/mL), and baseline FEV1 (L).
**Based on analysis of covariance (ANCOVA) model. Difference is least squares mean (LSM) adjusted for baseline FEV1 (L). CI, confidence interval; ITT, intention-to-treat; M, monthly; Q, quarterly.
